# Supplementary material for: A New Look at the Purported Health Benefits of Commercial and Natural Clays
Source: Biomolecules. 2021 Jan 5;11(1):58. doi: 10.3390/biom11010058 (PMC7824833; doi:10.3390/biom11010058)
Supplement: Supplementary file 1 [file biomolecules-11-00058-s001.zip]

Archive with 2 entries (2 files):
- Suppl materials/Figure S1 XRD Patterns.pdf
- Suppl materials/Table S1 MIC.pdf
